# Supplementary material for: Sigma-1 and Sigma-2 receptors exhibit divergent genome-wide Co-expression architectures in human brain despite shared subcellular localization
Source: Front Pharmacol. 2026 Jun 4;17:1830847. doi: 10.3389/fphar.2026.1830847 (PMC13275387; doi:10.3389/fphar.2026.1830847)
Supplement: Supplementary file 1 [file Table3.xlsx]

## Sheet: Sheet1
gene_set	expressed	in_network	fold_enrichment	p_value	genes_found	target
MAM-mitochondrial	13	1	1.53704	0.487113	VDAC2	SIGMAR1
Sigma receptor network	4	0	0	1		SIGMAR1
ER stress/UPR	14	0	0	1		SIGMAR1
Methylation pathway	15	1	1.3321	0.537205	AHCY	SIGMAR1
Vascular markers (neg ctrl)	17	0	0	1		SIGMAR1
Ribosome quality control	11	3	5.44951	0.0152353	NPLOC4, PELO, VCP	SIGMAR1
MAM-mitochondrial	13	4	6.14816	0.00309674	RHOT1, VDAC1, VDAC2, VDAC3	TMEM97
Sigma receptor network	4	0	0	1		TMEM97
ER stress/UPR	14	1	1.42725	0.512801	DNAJB9	TMEM97
Methylation pathway	15	1	1.3321	0.537205	MAT2B	TMEM97
Vascular markers (neg ctrl)	17	0	0	1		TMEM97
Ribosome quality control	11	2	3.633	0.102001	PELO, VCP	TMEM97
