# Supplementary material for: Sigma-1 and Sigma-2 receptors exhibit divergent genome-wide Co-expression architectures in human brain despite shared subcellular localization
Source: Front Pharmacol. 2026 Jun 4;17:1830847. doi: 10.3389/fphar.2026.1830847 (PMC13275387; doi:10.3389/fphar.2026.1830847)
Supplement: Supplementary file 2 [file Table4.xlsx]

## Sheet: Sheet1
gene	rho_with_SIGMAR1	rho_with_TMEM97
AARS	0.872881	0.842711
ABCF2	0.89412	0.843358
ACAD8	0.884745	0.851837
ACLY	0.839568	0.839953
ACVR1B	0.848149	0.840582
ADAR	0.847995	0.830917
ADSL	0.839684	0.836982
ALAS1	0.855862	0.869195
AP1M1	0.906169	0.834141
AP2B1	0.846853	0.839015
AP3S2	0.867063	0.841387
APLP2	0.857172	0.842554
ARFIP2	0.857165	0.838705
ASH2L	0.84047	0.841183
B4GALT5	0.863982	0.875708
BOD1	0.836921	0.848884
C16orf70	0.857549	0.845445
C18orf8	0.851532	0.849552
CAPZB	0.89287	0.833769
CCT7	0.866434	0.856671
CDC123	0.846631	0.852654
CFAP20	0.844009	0.841872
CIAPIN1	0.858368	0.855777
CNIH4	0.843481	0.848954
CNOT11	0.838978	0.830056
COPA	0.842966	0.835442
COPZ1	0.874319	0.86784
CS	0.859097	0.874115
CSNK2A1	0.849203	0.863733
CSTF1	0.843503	0.840925
CUL1	0.838464	0.859319
DCAF4	0.875506	0.867178
DDX24	0.854021	0.854403
DNAJA3	0.907917	0.86793
DNAJC16	0.842706	0.858406
EFTUD2	0.880719	0.847062
EIF4H	0.872183	0.856829
ELP3	0.868833	0.834221
EMC1	0.859638	0.845349
EMC3	0.836811	0.875231
EMC4	0.860201	0.839424
EXOSC2	0.8754	0.846035
FAM120B	0.862166	0.835887
FAM161B	0.847986	0.853359
FBXO42	0.856694	0.841668
GBF1	0.876703	0.830838
GEMIN4	0.852964	0.835273
GNPDA1	0.864759	0.850401
GORASP2	0.884768	0.857806
GRB2	0.875108	0.837603
GRPEL1	0.839346	0.861959
IDH3B	0.8582	0.829665
ILF2	0.841109	0.830378
KAT7	0.849696	0.880659
KDM1A	0.868275	0.852258
KPNA6	0.866493	0.859874
LARP4B	0.838554	0.836348
LRRC47	0.866779	0.843688
LYSMD1	0.854325	0.844321
MANSC1	0.860169	0.836069
MDH2	0.862638	0.836545
METTL13	0.854006	0.845058
MICU1	0.853678	0.834606
MRPL44	0.843134	0.873272
MRPL49	0.888103	0.853748
MRPS27	0.853222	0.846701
MTCH1	0.865431	0.847512
NBAS	0.851542	0.857101
NIF3L1	0.847219	0.842384
NRBP1	0.888799	0.852917
NSUN4	0.837568	0.854091
OSCP1	0.858367	0.845743
PA2G4	0.857663	0.838371
PELO	0.841226	0.840688
PI4K2A	0.885605	0.838366
PIM2	0.86333	0.846296
PIP4K2C	0.846425	0.857104
PLA2G15	0.852738	0.843493
POLR2C	0.854582	0.874773
POP4	0.847149	0.854436
PRMT5	0.838299	0.859974
PRPF4	0.841357	0.835845
PRR14L	0.837792	0.830622
PRUNE1	0.869957	0.837972
PSAP	0.868985	0.836605
PSMB2	0.856256	0.836638
PSMD1	0.849244	0.844946
PSMD11	0.851333	0.832454
PSMF1	0.864134	0.84134
PTDSS1	0.873292	0.866289
QRICH1	0.865651	0.836435
RAB7A	0.878696	0.848698
RBBP5	0.841476	0.851224
RNF10	0.856949	0.847173
RNF34	0.852273	0.854636
RTCB	0.85841	0.854692
SARS	0.843803	0.844505
SART3	0.86174	0.834418
SCFD2	0.868666	0.854595
SEC31A	0.83662	0.844401
SF3A3	0.844042	0.854473
SF3B3	0.871696	0.832501
SLC25A3	0.843054	0.857286
SLC25A38	0.842192	0.852883
SLC35A2	0.903481	0.855559
SMG7	0.868318	0.849418
SMG8	0.840401	0.867432
SMYD5	0.868145	0.838709
SND1	0.889824	0.85004
SNUPN	0.8498	0.838129
SNX17	0.86502	0.83253
SPATA2	0.84926	0.845025
SRP68	0.866567	0.867734
SRPRA	0.887217	0.846368
SRPRB	0.84386	0.870498
SSRP1	0.884314	0.832567
SUPT16H	0.838079	0.840657
SUPT7L	0.855732	0.837834
TACO1	0.875262	0.830761
TIMM22	0.847706	0.845018
TMEM185A	0.84127	0.833023
TMEM203	0.86298	0.836983
TMEM248	0.863239	0.857319
TMEM55B	0.869029	0.841539
TMX2	0.860384	0.841573
TNPO3	0.860666	0.876016
TOR1A	0.871698	0.857046
TRAPPC3	0.842122	0.832285
TRIM27	0.870132	0.858732
TRIM35	0.847359	0.859082
TSEN2	0.850436	0.839966
TSFM	0.84608	0.850699
TXNDC15	0.846546	0.839013
UBE2Z	0.848557	0.850474
UNC50	0.837657	0.829748
UQCC1	0.860294	0.842527
USP10	0.836939	0.848891
VCP	0.878897	0.853582
VDAC2	0.853599	0.874093
VIPAS39	0.853349	0.837845
VPS25	0.872302	0.838294
VPS33A	0.856866	0.866791
WIPF2	0.847091	0.830696
WRNIP1	0.859357	0.835347
XRCC6	0.841125	0.844069
YARS	0.836728	0.859771
ZNF746	0.869276	0.834271
